# Supplementary material for: Identification of Genomic Regions Associated with Seedling Frost Tolerance in Sorghum
Source: Genes (Basel). 2023 Nov 23;14(12):2117. doi: 10.3390/genes14122117 (PMC10743030; doi:10.3390/genes14122117)
Supplement: Supplementary file 1 [file genes-14-02117-s001.zip]

Archive with 1 entries (1 files):
- genes-2721188-supplementary.pdf
